# Supplementary material for: Effects of the compound extracts of Caprifoliaceae and Scutellaria baicalensis Georgi on the intestinal microbiota and antioxidant function
Source: Front Microbiol. 2024 Jan 12;14:1289490. doi: 10.3389/fmicb.2023.1289490 (PMC10822692; doi:10.3389/fmicb.2023.1289490)
Supplement: Supplementary file 1 [file Table_1.XLSX]

## Sheet: Sheet1
group	Body weight on day 0(g)	Body weight on day 7(g)	Body weight on day14(g)	Feed intake(g/day)	Water intake(g/day)	Villus height(μm)	Crypt depth(μm)	Villus height/Crypt depth	T-AOC(mM)	MDA(nmol/ml)	CAT(U/ml)	r-GT(U/L)	IL-1β(pg/ml)	IL-6(pg/ml)	TNF-α(pg/ml)	DAO(U/L)	Acetic acid(μg/g)	Propionic acid(μg/g)	Isobutyric acid(μg/g)	Butyric acid(μg/g)	Isovaleric acid(μg/g)	valeric acid(μg/g)
CON	22.09	24.61	25.28	5.03096	6.74289	478.878	101.625	4.85091	0.648	4.231	5.556	40.9	26.834	54.319	39.701	4.633	2287.15	276.079	75.274	945.505	58.2857	76.9276
CON	20.58	22.74	24.88	4.86904	6.39558	478.388	107.45	4.63608	0.646	3.365	2.304	45.7	28.038	61.323	40.471	3.88	1403.47	233.856	85.7694	280.427	55.0245	72.4063
CON	21.06	26.45	26.17	4.60731	4.92596	545.725	115.478	4.91301	0.678	3.558	4.743	59.8	30.414	72.299	48.944	2.953	1163.45	281.384	71.9507	239.263	56.8037	70.2946
CON	21.17	25.8	26.34	4.55154	6.07231	450.092	124.062	3.63167	0.591	2.885	4.201	68.5	25.924	69.919	43.521	4.238	2130.7	297.337	85.5187	432.371	60.9461	72.9163
CON	21.27	26.66	28.76			463.025	114.954	4.21125	0.672	3.077	7.317	39.4	26.33	60.976		5.432	1563.09	214.866	79.4125	329.465	57.1803	70.5325
CON	20.06	23.77	25.23			481.84	87.599	5.74844	0.614	3.462	4.065	43.3	24.905	83.382	50.051	4.6	2276.06	272.733	76.7321	245.333	55.4101	71.9857
CON	21.6	25.09	25.87			460.101	102.433	4.58675	0.643	4.712	3.93	55.1	30.904	84.047	50.97	4.173	1382.01	222.741	81.0301	1156.09	55.9294	84.0637
CON	20.8	21.7	25.62			618.192	108.144	6.10231	0.644	2.981	2.575	44.1	26.127	54.672	45.781	4.108	1243.35	213.52	81.3361	270.921	61.2367	79.4025
CON	20.38	23.36	23.66
CON	21.64	25.9	26.32
CON	20.48	27.69	29.05
CON	21.6	25.6	23.44
BCA	20.53	29.36	31.05	5.29596	5.23558	412.506	97.384	4.40287	0.729	1.442	10.163	22	25.823	57.486	37.762	5.064	1572.47	298.21	70.545	721.585	64.1927	95.3291
BCA	20.86	27.09	24.4	5.51211	5.18231	351.076	104.471	3.34824	0.751	3.077	8.943	18.1	27.136	71.62	39.508	3.016	2521.77	383.426	56.5363	115.715	51.6008	66.7989
BCA	21.92	23.45	27.06	5.84365	4.6125	487.591	134.93	3.74027	0.676	3.462	8.401	20.5	29.428	84.712	39.121	2.578	2001.71	249.789	77.3603	1430.42	55.278	85.6857
BCA	21.53	26.84	27.17	6.06269	5.30788	476.372	112.362	4.23771	0.632		8.943	27.6	25.211	63.056	42.193	2.859	2064.92	487.475	76.9046	368.722	58.1518	88.4204
BCA	22.73	27.61	29.29			439.265	98.535	4.48324	0.65	3.173	12.195	4.7	27.036	48.974	43.143	3.174	3094.38	654.264	55.7433	727.964	93.8356	124.921
BCA	20.64	27.98	29.26			593.88	130.286	4.93932	0.585	4.038	10.434	55.9	30.806	78.37		3.206	2729.29	372.504	55.9085	1255.7	77.2845	119.883
BCA	21.98	26.69	25.97			461.548	93.815	5.15706	0.652	2.5	10.569	35.4	29.231	70.6	47.646	3.143	2177.59	298.792	58.7017	779.469	87.4006	97.9441
BCA	21.25	26.7	27.2			486.881	102.142	4.9385	0.67	2.308	8.808	19.7	28.436	45.361	38.734	3.365	2631.5	204.527	43.967	114.083	74.2204	66.1081
BCA	20.24	26.98	28.51
BCA	20.61	25.68	25.38
BCA	21.27	27.74	28.04
BCA	21.01	25.74	29.02
